# Supplementary material for: Novel Variants of SOX4 in Patients with Intellectual Disability
Source: Int J Mol Sci. 2023 Feb 9;24(4):3519. doi: 10.3390/ijms24043519 (PMC9964377; doi:10.3390/ijms24043519)
Supplement: Supplementary file 1 [file ijms-24-03519-s001.zip]

Archive with 1 entries (1 files):
- ijms-2197151-supplementary.pdf
